# Supplementary material for: Differential structure-function network coupling in the inattentive and combined types of attention deficit hyperactivity disorder
Source: PLoS One. 2021 Dec 1;16(12):e0260295. doi: 10.1371/journal.pone.0260295 (PMC8635373; doi:10.1371/journal.pone.0260295)
Supplement: S1 Data — (ZIP) [file pone.0260295.s002.zip]

Archive with 4 entries (4 files):
- README.md
- __MACOSX/._README.md
- pone_adhd_data_lee_park.mat
- __MACOSX/._pone_adhd_data_lee_park.mat
