# Supplementary material for: Differential structure-function network coupling in the inattentive and combined types of attention deficit hyperactivity disorder
Source: PLoS One. 2021 Dec 1;16(12):e0260295. doi: 10.1371/journal.pone.0260295 (PMC8635373; doi:10.1371/journal.pone.0260295)
Supplement: S1 Data — (ZIP) [file pone.0260295.s002.zip › README.md]

MATLAB file


ADHDC: ADHD combined subtype

ADHDI: ADHD inattentive subtype

TDC: typically developing children
dc: demographics and clinical characteristics

SC: structural connectivity

FC: functional connectivity
